# Supplementary material for: Heterologous vaccination regimens with self-amplifying RNA and adenoviral COVID vaccines induce robust immune responses in mice
Source: Nat Commun. 2021 May 17;12:2893. doi: 10.1038/s41467-021-23173-1 (PMC8129084; doi:10.1038/s41467-021-23173-1)
Supplement: Supplementary file 4 — Source Data [file 41467_2021_23173_MOESM4_ESM.xlsx]

## Sheet: Figure 1
Figure 1A IgG ng/ml
CD1 mice						BALB/c mice
ChAd-saRNA	saRNA-ChAd	ChAd-ChAd	saRNA-saRNA	saRNA	ChAd	ChAd-saRNA	saRNA-ChAd	ChAd-ChAd	saRNA-saRNA	saRNA	ChAd
120057	49221.7	15300.1	144291	17189.4	3309.99	352029	368503	87639.1	380810	14381.9	14688.6
138932	63114.3	56944.6	84294.7	22167.6	8052.25	515787	477839	46577.2	264202	9736.31	18751.7
98444.6	82587	20037.2	141048	1457.49	12091	249390	500945	61004.6	422165	18974.4	7427.78
74682.4	246167	9828.48	98350.4	15553.9	5066.81	496473	426996	115971	952163	9004.23	11308.7
110319	85987.5	36197.2	38307	4117.11	16007.2	760906	593819	100038	307881	12666.1	9639.74
142394	51409	4883.36	87124	20165.4	13523	237256	584058	197866	424780	6395.6	7698.86
118986	84374.1	3291.38	123679	7741.63	21276.3
26500.1	190803	22849.9	140806	42683.7	9506.7
Figure 1B IgM ELISA Unit
CD1 mice						BALB/c mice
ChAd-saRNA	saRNA-ChAd	ChAd-ChAd	saRNA-saRNA	saRNA	ChAd	ChAd-saRNA	saRNA-ChAd	ChAd-ChAd	saRNA-saRNA	saRNA	ChAd
125.95	6	1	3.3	25.35	297.9	70.55	153.9	30	14.95	15.3	46.65
180.6	20.6	1	12.3	14.3	15.15	68	307.8	22.15	8.55	23.55	196.2
932.5	1	204.1	12.6	6.55	27.9	9.95	62.6	12.5	152.6	15.25	13.55
802.8	56.8	6.55	41.05	8	9.9	8.4	47.3	95.35	43.15	7.1	25.25
134.6	18.2	24.8	1	725.45	40.1	56.7	24.65	59.15	11.7	9.85	9.15
10.7	55.65	63.7	5.45	33.4	16.5	57.5	28.25	85.55	26.1	8.5	19.4
13.75	38.6	78.65	9.55	12.5	26
1	137.4	30.05	1	1	20.95
Figure 1B IgA ELISA Unit
CD1 mice						BALB/c mice
ChAd-saRNA	saRNA-ChAd	ChAd-ChAd	saRNA-saRNA	saRNA	ChAd	ChAd-saRNA	saRNA-ChAd	ChAd-ChAd	saRNA-saRNA	saRNA	ChAd
26.8	3.85	5.55	17.65	3.35	1.3	37.5	67.45	16.15	53.45	5.85	1.95584
4.15	280.7	9.25	29.85	16.15	1.5	71.85	23.5	42.05	46.55	8.95	5.02498
22.45	158.9	14.75	33.85	1.05	1.25	53.25	96.4	101.25	75.5	1.15	24.8194
23.55	55.65	1.7	15.1	13.1	3.45	51.45	64	19.75	432.75	1.45	3.94661
69.4	71.05	31.1	14.5	6.8	2.15	59.1	55.15	27.9	86.55	4.95	2.47303
72.7	5.2	2.1	28.45	3.3	2.35	34.95	119.85	57.4	34.6	1	3.77004
14.6	43.35	1	39.2	1.2	2.5
16.6	14.45	6.9	42.2	1.4	1.55
Figure 1C Avidity
CD1 mice						BALB/c mice
ChAd-saRNA	saRNA-ChAd	ChAd-ChAd	saRNA-saRNA	saRNA	ChAd	ChAd-saRNA	saRNA-ChAd	ChAd-ChAd	saRNA-saRNA	saRNA	ChAd
1.443	1.376	1.63	1.223	1.161	1.073	1.023	1.394	1.17	1.486	0.715	0.694
1.815	1.631	2.042	1.66	1.745	1.223	0.915	1.408	1.529	1.356		0.902
1.517	1.42	1.685	2.031	1.034	1.217	1.294	1.598	1.461	1.301	0.728	0.654
1.552	1.544	1.932	1.74	1.162	1.295	0.851	1.206	1.46	0.991	0.76	0.786
1.82	1.765	2.115	1.468	1.408	1.546	1.705	1.597	1.404	1.337		0.908
1.772	1.612	1.574	1.492	0.935	1.261	1.049		1.382	0.89		0.905
1.69	1.37	1.7	1.397	1.04	1.215
1.731	1.965	2.107	1.476	1.018	1.303
Figure 1D Avidity
CD1 mice						BALB/c mice
ChAd-saRNA	saRNA-ChAd	ChAd-ChAd	saRNA-saRNA	saRNA	ChAd	ChAd-saRNA	saRNA-ChAd	ChAd-ChAd	saRNA-saRNA	saRNA	ChAd
14512	14443.6	1607.14	102276	4356.11	1248.75	25785.4	53168.1	6060.33	80817.1	194.649	489.691
21050.8	26279.3	9521.78	46681.5	5292.48	2178.22	81949.4	35517.5	4063.62	83469.3	897.657	1464.24
19160.2	25600.7	1572.15	83114.9	2859.67	3821.77	7235.32	20516.3	5612.13	32919.2	602.015	517.921
13251.3	57751	2779.19	169013	1861.71	3471.11	65957.7	15825.6	6283.93	57257.9	551.808	713.367
23409.1	56774.1	2117.48	71228.6	2384.85	12600.9	9715.03	29352.4	7010.52	36057.1	539.903	931.214
13069.3	15210.9	572.998	20307.5	2562.9	31087.3	3519.4	12779.9	15008.6	9085.75	126.19	506.286
24286.7	90142.8	1069.2	15453.5	848.833	7287.11
16540.9	20507.7	2970.16	52161	2778.99	4727.58

## Sheet: Figure 2
CD1
	ChAd-saRNA								saRNA-ChAd								ChAd-ChAd								saRNA-saRNA								saRNA								ChAd
IgG1	0.1175	0.391	0.4165	0.7585	0.2645	0.4455	0.41	0.167	0.1845	0.121	0.119	0.189	0.1455	0.1115	0.1165	0.1845	0.351	0.4355	0.285	0.22	0.6815	0.3335	0.114	0.282	0.1795	0.1045	0.138	0.192	0.1675	0.108	0.1515	0.163	0.2305	0.1435	0.452	0.205	0.3625	0.16	0.1575	0.1375	0.8145	0.707	0.699	0.404	0.587	1.273	0.7295	0.9565
IgG2a	0.9385	0.7645	0.7805	0.408	0.0955	0.826	0.7755	0.793	0.1055	0.535	0.1005	0.8105	0.6795	0.748	0.83	0.4395	0.5855	0.6225	0.562	0.9385	0.3775	0.727	0.1015	0.4105	0.395	0.7265	0.8365	0.888	0.712	0.465	1.048	0.639	0.9025	0.8055	0.099	0.106	0.2585	0.935	0.8745	0.0905	0.3425	0.5925	0.4715	0.5745	0.7005	0.581	0.106	0.4095
IgG2b	0.17	0.132	0.13	0.304	0.2665	0.1395	0.146	0.249	0.3565	0.17	0.236	0.084	0.095	0.1205	0.1185	0.176	0.3025	0.4005	0.312	0.2065	0.2015	0.246	0.3125	0.2865	0.4795	0.135	0.168	0.1255	0.1455	0.2085	0.146	0.207	0.2935	0.289	0.418	0.544	0.298	0.2525	0.217	0.406	0.4065	0.3035	0.444	0.494	0.663	0.6465	0.982	0.7015
IgG2c	0.071	0.103	0.1145	0.579	0.752	0.1055	0.099	0.4975	0.9345	0.3585	0.766	0.103	0.1245	0.443	0.0945	0.6005	0.4845	0.493	0.681	0.094	0.5955	0.3405	0.887	0.5095	0.5465	0.4425	0.1075	0.0865	0.521	0.5485	0.0965	0.4115	0.0855	0.0845	0.6555	0.844	0.606	0.099	0.0885	0.733	0.381	0.1405	0.492	0.1205	0.761	0.609	1.029	0.5725
IgG3	0.1545	0.2455	0.1795	0.4005	0.1835	0.1835	0.3105	0.1635	0.295	0.1165	0.2465	0.13	0.156	0.1325	0.146	0.1735	0.2315	0.2575	0.238	0.267	0.2265	0.1865	0.2215	0.202	0.946	0.1675	0.2255	0.2065	0.137	0.2085	0.241	0.1855	0.2645	0.2425	0.205	0.3615	0.873	0.421	0.2095	0.361	0.304	0.2045	0.2755	0.199	0.3225	0.483	0.376	0.382
BALB/c
	ChAd-saRNA						saRNA-ChAd						ChAd-ChAd						saRNA-saRNA						saRNA						ChAd
IgG1	0.61	0.832	0.421	0.5185	0.627	0.6405	0.259	0.243	0.444	0.2255	0.432	0.3025	0.515	0.6195	0.434	0.65	1.006	0.4885	0.2695	0.156	0.314	0.4175	0.161	0.4115	0.331	0.593	0.2805	0.2565	0.479	0.345	0.5425	0.4535	0.49	0.6355	0.624	0.8205
IgG2a	0.735	0.664	0.625	0.6535	0.7405	0.743	0.993	0.945	0.894	0.979	0.818	0.938	0.639	0.5705	0.6695	0.6965	0.629	0.813	0.8155	0.629	0.753	0.85	0.817	0.8875	0.905	1.003	0.86	0.6095	0.8965	0.928	0.7235	0.7095	0.643	0.648	0.639	0.662
IgG2b	0.4235	0.2555	0.394	0.346	0.2255	0.4035	0.399	0.188	0.4815	0.483	0.4115	0.4465	0.229	0.716	0.48	0.4725	0.4215	0.381	0.316	0.374	0.241	0.318	0.42	0.779	1.0105	0.7605	0.6475	0.3655	0.6385	0.401	0.2015	0.445	0.505	0.3935	0.3235	0.4715
IgG2c	0.0855	0.0845	0.0845	0.1055	0.088	0.083	0.08	0.0865	0.11	0.085	0.0935	0.087	0.0865	0.0975	0.089	0.0805	0.0965	0.0885	0.083	0.0795	0.084	0.0825	0.0915	0.085	0.092	0.099	0.0875	0.092	0.0865	0.0815	0.095	0.086	0.0845	0.081	0.0805	0.084
IgG3	0.3645	0.402	0.2435	0.44	0.232	1.07	0.222	0.1665	0.5425	0.315	0.331	0.4245	0.172	0.3965	0.3065	0.1715	0.1825	0.3035	0.2235	0.4125	0.155	0.1355	0.1395	0.4505	0.0845	0.2825	0.1965	0.201	0.6085	0.091	0.246	0.2885	0.22	0.922	0.0915	0.2455

## Sheet: Figure 3
CD1							CD1	Pie Charts and Graphs in Figure S3A
ChAd-saRNA	saRNA-ChAd	ChAd-ChAd	saRNA-saRNA	saRNA	ChAd			ChAd-saRNA								saRNA-ChAd								ChAd-ChAd								saRNA-saRNA								saRNA								ChAd
1597	4777	1175	2201	845	1682		1	721	2446	277	2282	683	222	1868	3225	3504	1610	2594	240	2697	1320	1778	3129	717	1628	180	1591	750	1459	469	1147	1455	2639	864	991	1082	341	1664	684	303	313	335	392	232	230	339	322	960	763
4130	2575	2158	4106	860	1268		2	543	904	560	401	1032	595	560	627	532	288	490	521	407	381	425	548	192	143	426	179	209	106	162	286	313	560	268	211	274	284	265	186	230	208	312	226	270	323	224	258	357	216
1223	4059	993	1453	1005	1249		3	164	202	197	1435	875	477	315	383	545	529	776	389	397	261	473	559	163	210	241	231	183	245	97	212	341	747	291	67	251	338	395	186	230	242	299	248	214	305	296	209	231	218
4591	1386	2206	1348	943	2685		4	169	578	189	473	130	159	243	245	196	148	199	236	174	171	141	196	103	177	146	205	65	20	38	254	92	160	30	79	102	121	131	30	82	97	59	77	136	124	45	137	134	71
2720	3675	1207	1709	852	2562
1453	2133	1830	1084	982	1847
2986	2817	766	2455	904	2763
4480	4432	1899	1086	926	1493
BALB/c							BALB/c	Pie Charts and Graphs in Figure S3A
ChAd-saRNA	saRNA-ChAd	ChAd-ChAd	saRNA-saRNA	saRNA	ChAd			ChAd-saRNA						saRNA-ChAd						ChAd-ChAd						saRNA-saRNA						saRNA						ChAd
2467	2896	1440	2671	1259	1373		1	1184	2464	2034	1420	2919	2842	1892	2613	2553	1698	1947	2343	647	1143	1163	1251	701	994	1252	1344	1267	2178	1377	1340	469	401	582	589	431	330	510	741	678	646	1136	1048
3418	3650	1991	2859	1128	1597		2	539	305	325	520	426	610	396	234	424	408	211	460	301	414	308	375	595	794	511	881	623	739	644	572	437	335	390	380	307	334	462	329	388	219	341	272
3218	3648	1886	2521	1337	1479		3	367	326	330	311	321	309	294	366	294	323	294	239	199	206	212	242	221	195	381	339	293	405	376	309	226	195	188	268	157	172	174	194	189	227	187	191
2577	2889	2248	3769	1447	1413		4	377	323	529	326	283	395	314	437	377	460	476	976	293	228	203	380	189	214	527	295	338	447	631	598	127	197	177	210	94	171	227	333	224	321	248	214
3949	2928	1706	3028	989	1912
4156	4018	2197	2819	1007	1725
[truncated: 6 more columns]

## Sheet: Figure 4
Figure 4A CD4s	bar charts and heat maps
CD1 CD4s	ChAd-saRNA								saRNA-ChAd								ChAd-ChAd								saRNA-saRNA								saRNA								ChAd
IFNg	0.264	0.434	0.4	0.468	1.402	0.52	0.35	0.862	0.566	0.436	0.706	0.386	0.478	0.396	0.448	0.53	0.434	0.304	0.26	0.284	0.02	0.2	0.15	0.164	0.224	0	0.226	0.34	0.158	0.23	0.408	0.18	0.16	0.194	0.148	0.364	0.186	0.296	0.02	0.44	0.178	0.1	0.14	0.404	0.34	0.424	0.16	0.482
TNFa	0	0.58	0.64	0.664	1.86	0.71	0.28	0.528	0.6	0.55	1.25	0.472	0.82	0.466	0.54	0.846	0.458	0.134	0.254	0.65	0.071	0.638	0.32	0.144	0.348	0.52	0.34	1.082	0.36	0.768	0.694	0.282	0.08	0.604	0.05	0.61	0.3	0.44	0.544	1.05	0.312	0.748	0.32	0.5	0.45	0.422	0.4	0.85
IL2	0.02	0.02	0	0	0.22	0.07	0.01	0	0	0.03	0.09	0	0.09	0	0.1	0.02	0.01	0.21	0.05	0	0	0.03	0	0.03	0.05	0.03	0	0.01	0	0	0.06	0	0.06	0	0.29	0.03	0.43	0.33	0.21	0.07	0.13	0.21	0.08	0.27	0	0.18	0.09	0.08
IL4	0	0.05	0.031	0.014	0	0.03	0.04	0	0.015	0.01	0.008	0.042	0.006	0.049	0	0.029	0.028	0.096	0	0.044	0.036	0.018	0	0	0.089	0	0.02	0.027	0.035	0.018	0.033	0.002	0	0.055	0.05	0.016	0.15	0.122	0.083	0.011	0.1	0.17	0.065	0.11	0.029	0.082	0.05	0.06
IL10	0.041	0.072	0.066	0.14	0.126	0.162	0	0.138	0.086	0.04	0.2	0.162	0	0.078	0	0.01	0.03	0.035	0.002	0.027	0.054	0.041	0.109	0	0	0	0.036	0.04	0.039	0	0	0.125	0.01	0.077	0.05	0.169	0.068	0.087	0	0.01	0.053	0	0.07	0.26	0.038	0.075	0.053	0
	bar charts and Figure S3C
CD1 CD4s	Teff								Tem								Tcm
ChAd-saRNA	0	3950	6520	23100	14800	48800	7060	4660	38400	78200	66800	125000	293000	204000	44200	88400	0	12000	1630	1150	7410	4880	0	15300
saRNA-ChAd	4770	12900	24700	21200	20500	8500	10400	20200	65300	84100	156000	89600	116000	44600	93900	110000	14500	0	24700	16500	14000	4880	0	8980
ChAd-ChAd	20900	14900	0	6390	0	18100	2050	188	65800	37400	66700	76700	26300	83100	15000	32700	39200	5790	5250	36200	0	19800	5050	0
saRNA-saRNA	7640	23900	13200	42200	14200	17200	33500	945	53500	83500	84200	64300	44000	152000	143000	61600	510	0	0	0	1260	0	7060	6810
saRNA	0	30600	44600	4860	67600	32200	53000	26300	37300	118000	63400	78900	79700	81000	74900	105000	0	2040	0	10600	10900	0	4680	492
ChAd	31700	58500	27600	34600	12000	20900	16300	32600	55200	85500	58400	106000	60000	69000	50800	114000	4300	13500	7010	10200	171	6900	3630	0
	bar charts and heat map
BALB/c CD4s	ChAd-saRNA						saRNA-ChAd						ChAd-ChAd						saRNA-saRNA						saRNA						ChAd
IFNg	0.27	0.354	0.45	0.36	0.69	0.52	0.15	0.34	0.41	0.3	0.41	0.43	0.124	0.162	0.132	0.17	0.174	0.12	0.3	0.31	0.278	0.496	0.31	0.246	0.1	0.05	0.2	0.302	0.394	0.314	0.154	0.226	0.182	0.234	0.324	0.21
TNFa	0.684	0.474	0.838	0.52302	0.9	1.29	0.636	0.346	0.396	0.28038	0.3844	0.66	0.191	0.148	0.324	0.206	0.203	0.562	0.388	0.286	0.802	0.314	0.324	0.238	0.59	0.21	0.296	0.368	0.216	0.19	0.059	0.302	0.216	0.378	0.362	0.194
IL2	0.012	0.001	0	0	0.001	0.017	0	0	0	0	0.029	0.051	0	0	0.004	0	0.02102	0.01586	0	0.001	0	0	0	0	0	0.008	0.001	0.007	0	0	0.002	0	0.001	0.001	0	0.006
IL4	0	0	0	0	0	0.06	0	0.01	0	0	0.01	0	0.02	0	0	0	0	0.05	0	0.02	0	0	0	0.02	0	0	0	0	0.03	0.02	0	0	0	0	0	0
IL10	0	0	0	0	0.05	0.04	0	0	0	0	0	0	0	0	0	0	0.121	0.013	0.021	0.002	0.007	0.054	0.061	0.064	0	0	0	0	0.001	0.043	0	0	0	0	0.052	0
	bar charts and Figure S3C
BALB/c CD4s	Teff						Tem						Tcm
ChAd-saRNA	19500	26300	37000	30800	47600	29400	45500	52600	52900	49200	108000	61100	3890	4990	3010	3460	16400	11400
saRNA-ChAd	19800	28300	33200	25900	30800	38300	46400	58400	50500	70000	66600	84000	5210	4680	3890	5470	4470	3970
ChAd-ChAd	14300	13400	11800	16700	13100	17100	10700	17200	14500	19600	29700	20500	6250	2060	3660	2830	5110	4370
saRNA-saRNA	27300	25500	18600	37900	27900	16500	56500	54900	31500	71000	50700	37200	4790	4570	2340	12000	5790	5580
saRNA	11300	10200	19200	20000	38400	29100	20700	18800	21000	16800	42100	42600	5110	6160	3750	15300	11800	19000
ChAd	9510	11500	12200	21000	32900	14600	21800	24100	36000	25100	37800	16700	10500	15600	8680	5660	6380	3320
Figure 4B CD8s	bar charts and heat map
CD1 CD8s	ChAd-saRNA								saRNA-ChAd								ChAd-ChAd								saRNA-saRNA								saRNA								ChAd
CD107a	7.93	12.08	3.27	11.77	8.98	4.3	9.82	9.6	7.91	6.61	10.13	4.3	12.66	6.64	10.45	11.95	5.82	7.56	4.37	7.6	5.92	7.18	3.31	5.11	5.81	6.02	4.55	9.61	7.37	2.1	6.94	0.42	4.37	1.91	2.68	2.59	4.84	5.32	4.3	0.05	7.65	5.04	4.31	11.13	10.99	7.3	16.94	5.05
IFNg	6.67	9.236	1.522	8.922	5.9	1.262	4.41	8.16	5.746	3.258	7.49	0.82	10.75	4.708	5.65	8.428	2.64	3.49	0.89	4.44	1.74	4.444	1.13	1.33	1.944	2.89	1.43	6.31	3.082	0.28	4.32	2.126	1.15	0.924	0.4	1.15	0.15	0.27	0.2	0.62	2.57	1.38	1.34	5.622	7.75	3.26	12.26	2.53
TNFa	5.48	8.78	1.57	9.19	6.49	1.22	4.57	7.95	5.18	3.26	7.54	0.55	10.54	3.85	5.41	7.97	2.82	3.05	0.92	4.66	1.78	4.98	1.42	1.01	1.74	3.27	1.3	5.37	3.21	0.91	4.34	2.26	0.79	1.54	0.31	1.34	0.31	0.63	0.8	1.56	2.31	2.24	1.59	5.44	7.63	2.88	11.74	2.83
IL2	0.11	0.42	0	0.29	0	0	0.48	0.68	0.32	0.24	0	0	0.73	0.1	0.24	0.17	0.13	0.51	0.16	0.2	0.03	0.27	0.04	0.07	0.12	0.06	0.12	0.58	0.33	0	0.16	0.12	0.36	0.12	0.68	0.07	0.66	0.71	0.37	0.08	0.24	0.1	0.18	0.84	0.77	0.22	0.93	0.48
	bar charts and Figure S3C
CD1 CD8s	Teff								Tem								Tcm
ChAd-saRNA	496000	712000	93700	729000	413000	133000	293000	452000	154000	103000	71100	242000	215000	98500	108000	85200	0	14100	1080	0	2080	1970	13000	0
saRNA-ChAd	354000	112000	194000	74400	424000	280000	337000	1120000	70600	44700	85400	32200	146000	107000	98800	156000	0	13300	3810	10600	0	0	15800	4630
ChAd-ChAd	210000	323000	133000	422000	192000	190000	75400	207000	92400	148000	71900	96300	96200	65700	61600	99900	3820	6880	4680	17400	1380	9510	8060	19100
saRNA-saRNA	210000	296000	206000	742000	349000	114000	353000	157000	144000	161000	123000	525000	181000	76800	127000	6930	18500	2640	14400	0	0	4990	22000	0
saRNA	123000	132000	69700	53800	64100	57000	88300	19500	90500	110000	47100	11100	38600	51500	44200	21200	616	0	0	0	21900	0	12500	0
ChAd	255000	146000	157000	389000	379000	100000	427000	117000	45600	29100	52000	88900	47700	50800	72700	53700	33500	5580	0	7410	7020	18800	6730	24500
	bar charts and heat map
BALB/c CD8s	ChAd-saRNA						saRNA-ChAd						ChAd-ChAd						saRNA-saRNA						saRNA						ChAd
CD107a	5.09	10.32	8.71	7.91	14.8	16.77	7.29	10.21	9.25	8.25	10.52	5.4	1.92	3.09	3.27	2.82	2.09	3.21	2.76	4.91	4.62	7.59	7.13	4.61	0.78	2.04	0.47	2.28	3.82	13.47	1.51	3.51	3.89	5.16	4.92	7.02
IFNg	4.24	8.43	8.08	5.86	13.22	12.83	7.16	8.92	7.522	5.71	7.11	3.3	1.45	2.94	2.28	3.1	2.072	1.45	2.92	3.21	3.942	6.51	4.94	3.01	1.44	0.66	1.32	1.4	1.926	9.48	1.52	2.34	2.1	2.72	3.79	4.01
TNFa	3.75648	6.956	7.2	4.696	11.142	11.2301	5.006	5.744	5.11068	3.18166	4.47162	3.3253	1.174	2.158	2.026	2.582	1.556	0.8	2.302	2.422	3.828	4.582	3.466	2.1	1.418	0.744	0.99	1.16	1.192	6.944	0.88	1.686	1.612	1.82	2.874	2.72
IL2	0	0.019	0.002	0	0.022	0.032	0.004	0	0.014	0	0.019	0.0282	0.001	0	0.00656	0	0	0.006	0	0.001	0	0.017	0.00459	0.00601	0.00455	0.009	0	0	0.026	0	0	0	0.004	0.00026	0	0.011
	bar charts and Figure S3C
BALB/c CD8s	Teff						Tem						Tcm
ChAd-saRNA	163000	314000	304000	233000	590000	484000	246000	470000	325000	353000	976000	737000	578	2510	1250	3000	8140	3640
saRNA-ChAd	288000	357000	265000	262000	241000	380000	482000	581000	554000	481000	439000	771000	2700	2090	2180	3110	1900	2430
ChAd-ChAd	53000	88900	62300	121000	52000	132000	74300	118000	112000	176000	136000	192000	1050	1370	2690	1900	2430	1910
saRNA-saRNA	97800	104000	90500	268000	212000	101000	170000	218000	137000	386000	367000	162000	1830	1960	1340	9400	6730	3910
saRNA	51000	29700	40900	31500	54300	65000	70200	60000	70400	58300	92700	80900	6340	1990	1620	4740	4210	7810
ChAd	66800	84300	107000	106000	163000	117000	58200	94900	133000	117000	232000	113000	3570	9810	4930	6360	4360	3500

## Sheet: Figure S1
Figure S1A
CD1 IgG
ChAd-saRNA	saRNA-ChAd	ChAd-ChAd	saRNA-saRNA	saRNA	ChAd
7645	7445	2163	15945	509	413
24938	24293	6955	19793	597	796
9180	30813	2088	11020	195	888
10850	72760	973	12640	607	577
51223	27635	5425	10628	454	1282
16628	8095	380	16025	653	1015
15663	16555	685	16138	496	910
4808	23468	3963	18530	997	507
Figure S1A
BALB/c IgG
ChAd-saRNA	saRNA-ChAd	ChAd-ChAd	saRNA-saRNA	saRNA	ChAd
6156.67	6526.65	1573.81	6142.4	95.5895	253.096
12734.1	7514.63	1147.39	5617.54	69.0575	391.13
5288.43	6497.37	1390.99	3839.53	113.428	136.019
10313	6463.15	1914.97	5746.5	179.241	227.945
10603.5	9894.98	1645.01	5127.74	45.1525	227.508
3740.54	6523.8	2679.19	4020.91	38.685	99.7105
Figure S1B CD1										Figure S1B BALB/c
ng/ml	ChAd-saRNA	saRNA-ChAd	ChAd-ChAd	saRNA-saRNA	saRNA	ChAd				ng/ml	ChAd-saRNA	saRNA-ChAd	ChAd-ChAd	saRNA-saRNA	saRNA	ChAd
120057	7645									352029	6156.67
138932	24938									515787	12734.1
98444.6	9180									249390	5288.43
74682.4	10850									496473	10313
110319	51223									760906	10603.5
142394	16628									237256	3740.54
118986	15663									368503		6526.65
26500.1	4808									477839		7514.63
49221.7		7445								500945		6497.37
63114.3		24293								426996		6463.15
82587		30813								593819		9894.98
246167		72760								584058		6523.8
85987.5		27635								87639.1			1573.81
51409		8095								46577.2			1147.39
84374.1		16555								61004.6			1390.99
190803		23468								115971			1914.97
15300.1			2163							100038			1645.01
56944.6			6955							197866			2679.19
20037.2			2088							380810				6142.4
9828.48			973							264202				5617.54
36197.2			5425							422165				3839.53
4883.36			380							952163				5746.5
3291.38			685							307881				5127.74
22849.9			3963							424780				4020.91
144291				15945						14381.9					95.5895
84294.7				19793						9736.31					69.0575
141048				11020						18974.4					113.428
98350.4				12640						9004.23					179.241
38307				10628						12666.1					45.1525
87124				16025						6395.6					38.685
123679				16138						14688.6						253.096
140806				18530						18751.7						391.13
17189.4					509					7427.78						136.019
22167.6					597					11308.7						227.945
1457.49					195					9639.74						227.508
15553.9					607					7698.86						99.7105
4117.11					454
20165.4					653
7741.63					496
42683.7					997
3309.99						413
8052.25						796
12091						888
5066.81						577
16007.2						1282
13523						1015
21276.3						910
9506.7						507
Figure S1C	CD1	IgG							Figure S1C	CD1	IgM						Figure S1C	CD1	IgA
IC50	ChAd-saRNA	saRNA-ChAd	ChAd-ChAd	saRNA-saRNA	saRNA	ChAd			ng/ml	ChAd-saRNA	saRNA-ChAd	ChAd-ChAd	saRNA-saRNA	saRNA	ChAd		ng/ml	ChAd-saRNA	saRNA-ChAd	ChAd-ChAd	saRNA-saRNA	saRNA	ChAd
4.16173	5.07939								4.16173	2.1002							4.16173	1.42813
4.32327	5.1428								4.32327	2.25672							4.32327	0.618048
4.2824	4.99319								4.2824	2.96965							4.2824	1.35122
4.12226	4.87322								4.12226	2.90461							4.12226	1.37199
4.36939	5.04265								4.36939	2.12905							4.36939	1.84136
4.11625	5.15349								4.11625	1.02938							4.11625	1.86153
4.38537	5.0755								4.38537	1.1383							4.38537	1.16435
4.21856	4.42325								4.21856	0							4.21856	1.22011
4.15968		4.69216							4.15968		0.778151						4.15968		0.585461
4.41961		4.80013							4.41961		1.31387						4.41961		2.44824
4.40825		4.91691							4.40825		0						4.40825		2.20112
4.76156		5.39123							4.76156		1.75435						4.76156		1.74547
4.75415		4.93444							4.75415		1.26007						4.75415		1.85156
4.18216		4.71104							4.18216		1.74547						4.18216		0.716003
4.95493		4.92621							4.95493		1.58659						4.95493		1.63699
4.31192		5.28059							4.31192		2.13799						4.31192		1.15987
3.20605			4.18469						3.20605			0					3.20605			0.744293
3.97872			4.75545						3.97872			0					3.97872			0.966142
3.19649			4.30184						3.19649			2.30984					3.19649			1.16879
3.44392			3.99249						3.44392			0.816241					3.44392			0.230449
3.32582			4.55867						3.32582			1.39445					3.32582			1.49276
2.75815			3.68872						2.75815			1.80414					2.75815			0.322219
3.02906			3.51738						3.02906			1.8957					3.02906			0
3.47278			4.35888						3.47278			1.47784					3.47278			0.838849
5.00977				5.15924					5.00977				0.518514				5.00977				1.24674
4.66914				4.9258					4.66914				1.08991				4.66914				1.47494
4.91968				5.14937					4.91968				1.10037				4.91968				1.52956
5.22792				4.99278					5.22792				1.61331				5.22792				1.17898
4.85265				4.58328					4.85265				0				4.85265				1.16137
4.30766				4.94014					4.30766				0.736397				4.30766				1.45408
4.18903				5.0923					4.18903				0.980003				4.18903				1.59329
4.71735				5.14862					4.71735				0				4.71735				1.62531
3.6391					4.23526				3.6391					1.40398			3.6391					0.525045
3.72366					4.34572				3.72366					1.15534			3.72366					1.20817
3.45632					3.16361				3.45632					0.816241			3.45632					0.0211893
3.26991					4.19184				3.26991					0.90309			3.26991					1.11727
3.37746					3.61459				3.37746					2.86061			3.37746					0.832509
3.40873					4.30461				3.40873					1.52375			3.40873					0.518514
2.92882					3.88883				2.92882					1.09691			2.92882					0.0791812
3.44389					4.63026				3.44389					0			3.44389					0.146128
3.09647						3.51983			3.09647						2.47407		3.09647						0.113943
3.3381						3.90592			3.3381						1.18041		3.3381						0.176091
3.58226						4.08246			3.58226						1.4456		3.58226						0.09691
3.54047						3.70473			3.54047						0.995635		3.54047						0.537819
4.1004						4.20432			4.1004						1.60314		4.1004						0.332438
4.49258						4.13107			4.49258						1.21748		4.49258						0.371068
3.86256						4.3279			3.86256						1.41497		3.86256						0.39794
3.67464						3.97803			3.67464						1.32118		3.67464						0.190332
